# Supplementary material for: Meta-Analysis of Survival Effects of Receptor Tyrosine Kinase-like Orphan Receptor 1 (ROR1)
Source: Medicina (Kaunas). 2022 Dec 17;58(12):1867. doi: 10.3390/medicina58121867 (PMC9784027; doi:10.3390/medicina58121867)
Supplement: Supplementary file 1 [file medicina-58-01867-s001.zip]

Archive with 1 entries (1 files):
- medicina-2083481-supplementary.pdf
